# Supplementary material for: New species of the genus Mahinda Krombein, 1983 (Hymenoptera, Chrysididae, Amiseginae)
Source: Zookeys. 2016 Jan 11;(551):145–54. doi: 10.3897/zookeys.551.6168 (PMC4741294; doi:10.3897/zookeys.551.6168)
Supplement: XML Treatment for Mahinda [file zookeys.551.6168-treatment1.xml]

<!DOCTYPE tp:taxon-treatment
  PUBLIC "-//TaxonX//DTD Taxonomic Treatment Publishing DTD v0 20100105//EN" "tax-treatment-NSO.dtd">
<tp:taxon-treatment xmlns:tp="http://www.plazi.org/taxpub"><tp:treatment-meta><kwd-group><label>Taxon classification</label><kwd><named-content content-type="kingdom">Animalia</named-content></kwd><kwd><named-content content-type="order">Hymenoptera</named-content></kwd><kwd><named-content content-type="family">Chrysididae</named-content></kwd></kwd-group><mixed-citation publication-type="journal"><person-group><name><surname>Kimsey</surname><given-names>Lynn S.</given-names></name><name><surname>Mita</surname><given-names>Toshiharu</given-names></name><name><surname>Pham</surname><given-names>Hong Thai</given-names></name></person-group><article-title>New species of the genus <italic><tp:taxon-name><tp:taxon-name-part taxon-name-part-type="genus">Mahinda</tp:taxon-name-part></tp:taxon-name></italic> Krombein, 1983 (<tp:taxon-name><tp:taxon-name-part taxon-name-part-type="order">Hymenoptera</tp:taxon-name-part></tp:taxon-name>, <tp:taxon-name><tp:taxon-name-part taxon-name-part-type="family">Chrysididae</tp:taxon-name-part></tp:taxon-name>, <tp:taxon-name><tp:taxon-name-part taxon-name-part-type="subfamily">Amiseginae</tp:taxon-name-part></tp:taxon-name>)</article-title><source>Zookeys</source><day>11</day><month>1</month><year>2016</year><volume>2016</volume><issue>551</issue><fpage>145</fpage><lpage>154</lpage><pub-id pub-id-type="doi">10.3897/zookeys.551.6168</pub-id></mixed-citation></tp:treatment-meta><tp:nomenclature><label>Genus</label><tp:taxon-name>
            <tp:taxon-name-part taxon-name-part-type="genus">Mahinda</tp:taxon-name-part>
          </tp:taxon-name><tp:taxon-authority>Krombein</tp:taxon-authority><tp:nomenclature-citation-list><tp:nomenclature-citation><tp:taxon-name><tp:taxon-name-part taxon-name-part-type="genus">Mahinda</tp:taxon-name-part></tp:taxon-name><comment> Krombein, 1983:28. Type: <italic><tp:taxon-name><tp:taxon-name-part taxon-name-part-type="genus">Mahinda</tp:taxon-name-part> <tp:taxon-name-part taxon-name-part-type="species">saltator</tp:taxon-name-part></tp:taxon-name></italic> Krombein, 1983:29. Monobasic and original designation</comment></tp:nomenclature-citation></tp:nomenclature-citation-list></tp:nomenclature><tp:treatment-sec sec-type="Diagnosis"><title>Diagnosis.</title><p>Female <italic><tp:taxon-name><tp:taxon-name-part taxon-name-part-type="genus">Mahinda</tp:taxon-name-part></tp:taxon-name></italic> are brachypterous with the wings reduced to small pads, unlike female <italic><tp:taxon-name><tp:taxon-name-part taxon-name-part-type="genus">Atoposega</tp:taxon-name-part></tp:taxon-name></italic>, which are fully winged. They have the lateral propodeal angles <!--PageBreak-->sharp and conical, or spine-like and resemble females of <italic><tp:taxon-name><tp:taxon-name-part taxon-name-part-type="genus">Atoposega</tp:taxon-name-part></tp:taxon-name></italic> and <italic><tp:taxon-name><tp:taxon-name-part taxon-name-part-type="genus">Exopapua</tp:taxon-name-part></tp:taxon-name></italic>. They differ from female <italic><tp:taxon-name><tp:taxon-name-part taxon-name-part-type="genus">Exopapua</tp:taxon-name-part></tp:taxon-name></italic> in having a strongly convex pronotum, short metanotum, lack an omaulus and have a gradually sloping propodeum. <italic><tp:taxon-name><tp:taxon-name-part taxon-name-part-type="genus">Mahinda</tp:taxon-name-part></tp:taxon-name></italic> females differ from those of <italic><tp:taxon-name><tp:taxon-name-part taxon-name-part-type="genus">Atoposega</tp:taxon-name-part></tp:taxon-name></italic> in the hindcoxa with one or no dorsal longitudinal carinae (two in <italic><tp:taxon-name><tp:taxon-name-part taxon-name-part-type="genus">Atoposega</tp:taxon-name-part></tp:taxon-name></italic>), mesopleuron with a narrow, parallel-sided ventromedial longitudinal groove (anteriorly carinate and U-shaped in <italic><tp:taxon-name><tp:taxon-name-part taxon-name-part-type="genus">Atoposega</tp:taxon-name-part></tp:taxon-name></italic>). In addition <italic><tp:taxon-name><tp:taxon-name-part taxon-name-part-type="genus">Mahinda</tp:taxon-name-part></tp:taxon-name></italic> females have two sharp submedial angles above the posterior propodeal declivity, which do not occur in <italic><tp:taxon-name><tp:taxon-name-part taxon-name-part-type="genus">Atoposega</tp:taxon-name-part></tp:taxon-name></italic>. Male <italic><tp:taxon-name><tp:taxon-name-part taxon-name-part-type="genus">Mahinda</tp:taxon-name-part></tp:taxon-name></italic> have the wings are fully developed and the lateral propodeal angles are not spine-like, but short and conical. Other diagnostic features include the lack of an occipital carina, no omaulus or scrobal sulcus on the mesopleuron, and a long slender stigma + R1. Both sexes have a well-developed malar sulcus.</p></tp:treatment-sec><tp:treatment-sec sec-type="Description"><title>Description.</title><p>Head: without occipital carina; eyes covered with short setulae (males) or setulae minute (females); vertical malar sulcus present; propleuron with angulate lateral ridge; scapal basin densely cross-ridged; male flagellum elongate, filiform and cylindrical; female flagellum short and fusiform, flattened on one surface. Mesosoma: pronotum subequal in length to scutum, with short posteromedial groove and pit before lateral lobe; scutum with faint parapsides and well-developed notauli; mesopleuron with (females) or without omaulus (males), without scrobal sulcus, ventromedially flattened with groove and associated U-shaped, carina edged pit (males), convex with simple sulcus or line (females); male fully winged, forewing Rs extended by dark streak in abrupt angle, medial vein arising before cu-a, R1 not clearly indicated, stigma greatly elongate and slender; female strongly brachypterous, forewing pad with several visible veins; metanotum subequal in length to scutellum along midline, with punctate medial enclosure; propodeum with long acute lateral angles in females or short, obtuse angles in males, and abruptly declivous posterior surface; hindcoxa with one (male) or without dorsobasal carina (female); tarsal claw with large medial and small subbasal teeth. Metasoma: integument dull, and densely shagreened, or highly polished and impunctate, vestiture short and decumbent. Sternum I produced into large basal keel.</p></tp:treatment-sec><tp:treatment-sec sec-type="Distribution"><title>Distribution</title><p>(Fig. <xref ref-type="fig" rid="F2">2</xref>). <italic><tp:taxon-name><tp:taxon-name-part taxon-name-part-type="genus">Mahinda</tp:taxon-name-part></tp:taxon-name></italic> occurs in Sri Lanka, Vietnam and on the islands of Borneo and Sulawesi. Specimens are rare in collections.</p><fig id="F2" position="float" orientation="portrait"><label>Figure 2.</label><caption><p>Distribution map of <italic><tp:taxon-name><tp:taxon-name-part taxon-name-part-type="genus">Mahinda</tp:taxon-name-part></tp:taxon-name></italic> species.</p></caption><graphic xmlns:xlink="http://www.w3.org/1999/xlink" xlink:href="zookeys-551-145-g002.jpg" position="float" orientation="portrait" xlink:type="simple" id="oo_72582.jpg"/></fig></tp:treatment-sec></tp:taxon-treatment>
