# Supplementary material for: New species of the genus Mahinda Krombein, 1983 (Hymenoptera, Chrysididae, Amiseginae)
Source: Zookeys. 2016 Jan 11;(551):145–54. doi: 10.3897/zookeys.551.6168 (PMC4741294; doi:10.3897/zookeys.551.6168)
Supplement: XML Treatment for Mahinda bo [file zookeys.551.6168-treatment2.xml]

<!DOCTYPE tp:taxon-treatment
  PUBLIC "-//TaxonX//DTD Taxonomic Treatment Publishing DTD v0 20100105//EN" "tax-treatment-NSO.dtd">
<tp:taxon-treatment xmlns:tp="http://www.plazi.org/taxpub"><tp:treatment-meta><kwd-group><label>Taxon classification</label><kwd><named-content content-type="kingdom">Animalia</named-content></kwd><kwd><named-content content-type="order">Hymenoptera</named-content></kwd><kwd><named-content content-type="family">Chrysididae</named-content></kwd></kwd-group><mixed-citation publication-type="journal"><person-group><name><surname>Kimsey</surname><given-names>Lynn S.</given-names></name><name><surname>Mita</surname><given-names>Toshiharu</given-names></name><name><surname>Pham</surname><given-names>Hong Thai</given-names></name></person-group><article-title>New species of the genus <italic><tp:taxon-name><tp:taxon-name-part taxon-name-part-type="genus">Mahinda</tp:taxon-name-part></tp:taxon-name></italic> Krombein, 1983 (<tp:taxon-name><tp:taxon-name-part taxon-name-part-type="order">Hymenoptera</tp:taxon-name-part></tp:taxon-name>, <tp:taxon-name><tp:taxon-name-part taxon-name-part-type="family">Chrysididae</tp:taxon-name-part></tp:taxon-name>, <tp:taxon-name><tp:taxon-name-part taxon-name-part-type="subfamily">Amiseginae</tp:taxon-name-part></tp:taxon-name>)</article-title><source>Zookeys</source><day>11</day><month>1</month><year>2016</year><volume>2016</volume><issue>551</issue><fpage>145</fpage><lpage>154</lpage><pub-id pub-id-type="doi">10.3897/zookeys.551.6168</pub-id></mixed-citation></tp:treatment-meta><tp:nomenclature><tp:taxon-name>
            <tp:taxon-name-part taxon-name-part-type="genus">Mahinda</tp:taxon-name-part>
            <tp:taxon-name-part taxon-name-part-type="species">bo</tp:taxon-name-part>
            <object-id xmlns:xlink="http://www.w3.org/1999/xlink" content-type="zoobank" xlink:type="simple">http://zoobank.org/64DC013F-5758-4671-8AB8-7612DB30E26E</object-id>
          </tp:taxon-name><tp:taxon-authority>Kimsey, Mita &amp; Pham</tp:taxon-authority><tp:taxon-status xmlns:xlink="http://www.w3.org/1999/xlink" xlink:type="simple">sp. n.</tp:taxon-status><xref ref-type="fig" rid="F1">Figs 1</xref><xref ref-type="fig" rid="F3">, 3</xref><xref ref-type="fig" rid="F3">, 4</xref><xref ref-type="fig" rid="F4">, 9</xref><xref ref-type="fig" rid="F4">, 12</xref></tp:nomenclature><tp:treatment-sec sec-type="Diagnosis"><title>Diagnosis.</title><p>This species can be distinguished from all other species of <italic><tp:taxon-name><tp:taxon-name-part taxon-name-part-type="genus">Mahinda</tp:taxon-name-part></tp:taxon-name></italic> by the short, wide, anteromedially indented pronotum and long, spine-like lateral propodeal angles.</p></tp:treatment-sec><tp:treatment-sec sec-type="Female description"><title>Female description.</title><p>Body length 5.8 mm. Head: face (Fig. <xref ref-type="fig" rid="F4">9</xref>); scapal basin densely transversely ridged, zone of ridging separated from midocellus by about one midocellar diameter; malar space two midocellar diameters long; subantennal distance 0.5 midocellar diameter long; least interocular distance 0.5× as broad as facial length between midocellus and clypeal apex; eyes slightly converging above in front view; midocellar to ocular margin distance two midocellar diameters; hindocellus one diameter from ocular margin; vertex least interocular distance 0.9× ocular width in dorsal view (Fig. <xref ref-type="fig" rid="F4">12</xref>); flagellomere I 2.8× as long as broad; flagellomere II 0.7× as long as broad; flagellomere III 0.6× as long as broad; flagellomere XI 0.6× as long as broad; Mesosoma: dorsum and mesopleural punctures separated by 0.5 puncture diameters, polished between; pronotum anteromedially indented, twice as wide as long, 0.7× as long as scutum plus scutellum; metanotum 1.9× as long as broad, with small apicomedial angle on either side of midline; propodeum with lateral tooth long, spike-like, posterior surface coarsely, transversely ridged. Metasoma: terga polished and impunctate. Color (Figs <xref ref-type="fig" rid="F3">3</xref>, <xref ref-type="fig" rid="F3">4</xref>): head black, clypeus pale brown medially, mandible dark brown; antenna black except pedicel, flagellomere I and dorsal surface of II whitish; mesosoma black, with pale brown tegula and reddish black lateral propodeal spine; forecoxa whitish, anteriorly black; foretrochanter whitish, ventrally blackish; fore and midfemora black with anterior whitish stripe; tibiae brown, becoming darker laterally; tarsi brown; midcoxa and inner surface of hindfemur entirely whitish; metasoma dark brown becoming blackish dorsally.</p></tp:treatment-sec><tp:treatment-sec sec-type="Male"><title>Male.</title><p>Unknown.</p></tp:treatment-sec><tp:treatment-sec sec-type="type material"><title>Type material.</title><p>Holotype female: VIETNAM, Bac Giang Province, Tay Yen Tu National park, <named-content xmlns:xlink="http://www.w3.org/1999/xlink" content-type="dwc:verbatimCoordinates" xlink:type="simple">21°10'52.33"N 106°43'24.30"E</named-content>, 176 m, 8/VII/2014, T. Mita leg. (<named-content xmlns:xlink="http://www.w3.org/1999/xlink" content-type="dwc:institutional_code" xlink:type="simple">VNMN</named-content>).</p></tp:treatment-sec><tp:treatment-sec sec-type="Etymology"><title>Etymology.</title><p>The name is derived from the Vietnamese word “bò” for cow, referring to the stout horn-like spines on the propodeum.</p></tp:treatment-sec><tp:treatment-sec><!--Section generated to contain objects referenced in tp:taxon-treatment.--><fig id="F1" position="float" orientation="portrait"><label>Figure 1.</label><caption><p>
          <italic><tp:taxon-name><tp:taxon-name-part taxon-name-part-type="genus">Mahinda</tp:taxon-name-part> <tp:taxon-name-part taxon-name-part-type="species">bo</tp:taxon-name-part></tp:taxon-name></italic> sp. n. live habitus.</p></caption><graphic xmlns:xlink="http://www.w3.org/1999/xlink" xlink:href="zookeys-551-145-g001.jpg" position="float" orientation="portrait" xlink:type="simple" id="oo_72581.jpg"/></fig><fig id="F3" position="float" orientation="portrait"><label>Figures 3–8.</label><caption><p>
          <italic><tp:taxon-name><tp:taxon-name-part taxon-name-part-type="genus">Mahinda</tp:taxon-name-part></tp:taxon-name></italic> habitus. <bold>3, 5, 7</bold> Lateral view <bold>4, 6, 8</bold> Dorsal view.</p></caption><graphic xmlns:xlink="http://www.w3.org/1999/xlink" xlink:href="zookeys-551-145-g003.jpg" position="float" orientation="portrait" xlink:type="simple" id="oo_72583.jpg"/></fig><fig id="F4" position="float" orientation="portrait"><label>Figures 9–16.</label><caption><p>
          <italic><tp:taxon-name><tp:taxon-name-part taxon-name-part-type="genus">Mahinda</tp:taxon-name-part></tp:taxon-name></italic>. <bold>9–11, 13</bold> Front view of face <bold>12, 14–16</bold> Dorsal view of head.</p></caption><graphic xmlns:xlink="http://www.w3.org/1999/xlink" xlink:href="zookeys-551-145-g004.jpg" position="float" orientation="portrait" xlink:type="simple" id="oo_72584.jpg"/></fig></tp:treatment-sec></tp:taxon-treatment>
