# Supplementary material for: New species of the genus Mahinda Krombein, 1983 (Hymenoptera, Chrysididae, Amiseginae)
Source: Zookeys. 2016 Jan 11;(551):145–54. doi: 10.3897/zookeys.551.6168 (PMC4741294; doi:10.3897/zookeys.551.6168)
Supplement: XML Treatment for Mahinda borneensis [file zookeys.551.6168-treatment3.xml]

<!DOCTYPE tp:taxon-treatment
  PUBLIC "-//TaxonX//DTD Taxonomic Treatment Publishing DTD v0 20100105//EN" "tax-treatment-NSO.dtd">
<tp:taxon-treatment xmlns:tp="http://www.plazi.org/taxpub"><tp:treatment-meta><kwd-group><label>Taxon classification</label><kwd><named-content content-type="kingdom">Animalia</named-content></kwd><kwd><named-content content-type="order">Hymenoptera</named-content></kwd><kwd><named-content content-type="family">Chrysididae</named-content></kwd></kwd-group><mixed-citation publication-type="journal"><person-group><name><surname>Kimsey</surname><given-names>Lynn S.</given-names></name><name><surname>Mita</surname><given-names>Toshiharu</given-names></name><name><surname>Pham</surname><given-names>Hong Thai</given-names></name></person-group><article-title>New species of the genus <italic><tp:taxon-name><tp:taxon-name-part taxon-name-part-type="genus">Mahinda</tp:taxon-name-part></tp:taxon-name></italic> Krombein, 1983 (<tp:taxon-name><tp:taxon-name-part taxon-name-part-type="order">Hymenoptera</tp:taxon-name-part></tp:taxon-name>, <tp:taxon-name><tp:taxon-name-part taxon-name-part-type="family">Chrysididae</tp:taxon-name-part></tp:taxon-name>, <tp:taxon-name><tp:taxon-name-part taxon-name-part-type="subfamily">Amiseginae</tp:taxon-name-part></tp:taxon-name>)</article-title><source>Zookeys</source><day>11</day><month>1</month><year>2016</year><volume>2016</volume><issue>551</issue><fpage>145</fpage><lpage>154</lpage><pub-id pub-id-type="doi">10.3897/zookeys.551.6168</pub-id></mixed-citation></tp:treatment-meta><tp:nomenclature><tp:taxon-name>
            <tp:taxon-name-part taxon-name-part-type="genus">Mahinda</tp:taxon-name-part>
            <tp:taxon-name-part taxon-name-part-type="species">borneensis</tp:taxon-name-part>
            <object-id xmlns:xlink="http://www.w3.org/1999/xlink" content-type="zoobank" xlink:type="simple">http://zoobank.org/9AA9B1E3-5303-47D0-AD37-AF3418A4D673</object-id>
          </tp:taxon-name><tp:taxon-authority>Kimsey, Mita &amp; Pham</tp:taxon-authority><tp:taxon-status xmlns:xlink="http://www.w3.org/1999/xlink" xlink:type="simple">sp. n.</tp:taxon-status><xref ref-type="fig" rid="F3">Figs 5</xref><xref ref-type="fig" rid="F3">, 6</xref><xref ref-type="fig" rid="F4">, 10</xref><xref ref-type="fig" rid="F4">, 14</xref><!--PageBreak--><!--PageBreak--></tp:nomenclature><tp:treatment-sec sec-type="Diagnosis"><title>Diagnosis.</title><p>The blackish coloration of the mesosoma and flagellar proportions of <italic><tp:taxon-name><tp:taxon-name-part taxon-name-part-type="species">borneensis</tp:taxon-name-part></tp:taxon-name></italic> most closely resemble those of <italic><tp:taxon-name><tp:taxon-name-part taxon-name-part-type="species">saltator</tp:taxon-name-part></tp:taxon-name></italic>, but the highly polished and impunctate metasoma is most similar to that of <italic><tp:taxon-name><tp:taxon-name-part taxon-name-part-type="species">sulawesiensis</tp:taxon-name-part></tp:taxon-name></italic>. Additionally the posterior and lateral surfaces of the propodeum are smooth without cross-ridging unlike the other species.</p></tp:treatment-sec><tp:treatment-sec sec-type="Female description"><title>Female description.</title><p>Body length 4.5 mm. Head: face (Fig. <xref ref-type="fig" rid="F4">10</xref>); scapal basin finely, densely transversely ridged, zone of ridging separated from midocellus by nearly impunctate band more than 1 midocellar diameter wide; malar space 3.4 midocellar diameters long; subantennal distance 0.8 midocellar diameter long; least interocular distance 0.4× as broad as facial length between midocellus and clypeal apex; eyes slightly converging above in front view; midocellar to ocular margin distance 1.8 midocellar diameters; hindocellus 0.5 diameters from ocular margin; vertex least interocular distance 0.8× ocular width in dorsal view (Fig. <xref ref-type="fig" rid="F4">14</xref>); flagellomere I 2.7× as long as broad; flagellomere II 0.8× as long as broad; flagellomere III 0.7× as long as broad; flagellomere XI 1.4× as long as broad; Mesosoma: dorsum and mesopleural punctures separated by 0.5–1.0 puncture diameters, polished between; pronotum subequal in length to scutum plus scutellum; metanotum 0.6× as long as broad, with small apicomedial angle on either side of midline; propodeum with two posteromedial angles, lateral tooth large, conical, posterior surface polished, with minute punctures near dorsal margin, without medial longitudinal or transverse ridges. Metasoma: terga polished and impunctate. Color (Figs <xref ref-type="fig" rid="F3">5</xref>, <xref ref-type="fig" rid="F3">6</xref>): head, mesosoma and metasoma blackish, becoming reddish on mesopleuron and metasomal segments II (apex)-IV and base of tergum I; antenna with scape, pedicel, flagellomere I and parts of II and III whitish, rest of flagellum dark brown; legs pale brown, with darker spot medially on femora.</p></tp:treatment-sec><tp:treatment-sec sec-type="Male"><title>Male.</title><p>Unknown.</p></tp:treatment-sec><tp:treatment-sec sec-type="type material"><title>Type material.</title><p>Holotype female: Indonesia, Kalimantan, Barat Sungai, Sibau, 21-27/VI/1996, <named-content xmlns:xlink="http://www.w3.org/1999/xlink" content-type="dwc:verbatimCoordinates" xlink:type="simple">1°03'N. 113°01'E</named-content>, 70–90 m, C. Reid, IIS967004 (<named-content xmlns:xlink="http://www.w3.org/1999/xlink" content-type="dwc:institutional_code" xlink:type="simple">ROM</named-content>).</p></tp:treatment-sec><tp:treatment-sec sec-type="Etymology"><title>Etymology.</title><p>The name is derived from Borneo, the island site of collection.</p></tp:treatment-sec><tp:treatment-sec><!--Section generated to contain objects referenced in tp:taxon-treatment.--><fig id="F3" position="float" orientation="portrait"><label>Figures 3–8.</label><caption><p>
          <italic><tp:taxon-name><tp:taxon-name-part taxon-name-part-type="genus">Mahinda</tp:taxon-name-part></tp:taxon-name></italic> habitus. <bold>3, 5, 7</bold> Lateral view <bold>4, 6, 8</bold> Dorsal view.</p></caption><graphic xmlns:xlink="http://www.w3.org/1999/xlink" xlink:href="zookeys-551-145-g003.jpg" position="float" orientation="portrait" xlink:type="simple" id="oo_72583.jpg"/></fig><fig id="F4" position="float" orientation="portrait"><label>Figures 9–16.</label><caption><p>
          <italic><tp:taxon-name><tp:taxon-name-part taxon-name-part-type="genus">Mahinda</tp:taxon-name-part></tp:taxon-name></italic>. <bold>9–11, 13</bold> Front view of face <bold>12, 14–16</bold> Dorsal view of head.</p></caption><graphic xmlns:xlink="http://www.w3.org/1999/xlink" xlink:href="zookeys-551-145-g004.jpg" position="float" orientation="portrait" xlink:type="simple" id="oo_72584.jpg"/></fig></tp:treatment-sec></tp:taxon-treatment>
