# Supplementary material for: New species of the genus Mahinda Krombein, 1983 (Hymenoptera, Chrysididae, Amiseginae)
Source: Zookeys. 2016 Jan 11;(551):145–54. doi: 10.3897/zookeys.551.6168 (PMC4741294; doi:10.3897/zookeys.551.6168)
Supplement: XML Treatment for Mahinda saltator [file zookeys.551.6168-treatment4.xml]

<!DOCTYPE tp:taxon-treatment
  PUBLIC "-//TaxonX//DTD Taxonomic Treatment Publishing DTD v0 20100105//EN" "tax-treatment-NSO.dtd">
<tp:taxon-treatment xmlns:tp="http://www.plazi.org/taxpub"><tp:treatment-meta><kwd-group><label>Taxon classification</label><kwd><named-content content-type="kingdom">Animalia</named-content></kwd><kwd><named-content content-type="order">Hymenoptera</named-content></kwd><kwd><named-content content-type="family">Chrysididae</named-content></kwd></kwd-group><mixed-citation publication-type="journal"><person-group><name><surname>Kimsey</surname><given-names>Lynn S.</given-names></name><name><surname>Mita</surname><given-names>Toshiharu</given-names></name><name><surname>Pham</surname><given-names>Hong Thai</given-names></name></person-group><article-title>New species of the genus <italic><tp:taxon-name><tp:taxon-name-part taxon-name-part-type="genus">Mahinda</tp:taxon-name-part></tp:taxon-name></italic> Krombein, 1983 (<tp:taxon-name><tp:taxon-name-part taxon-name-part-type="order">Hymenoptera</tp:taxon-name-part></tp:taxon-name>, <tp:taxon-name><tp:taxon-name-part taxon-name-part-type="family">Chrysididae</tp:taxon-name-part></tp:taxon-name>, <tp:taxon-name><tp:taxon-name-part taxon-name-part-type="subfamily">Amiseginae</tp:taxon-name-part></tp:taxon-name>)</article-title><source>Zookeys</source><day>11</day><month>1</month><year>2016</year><volume>2016</volume><issue>551</issue><fpage>145</fpage><lpage>154</lpage><pub-id pub-id-type="doi">10.3897/zookeys.551.6168</pub-id></mixed-citation></tp:treatment-meta><tp:nomenclature><tp:taxon-name>
            <tp:taxon-name-part taxon-name-part-type="genus">Mahinda</tp:taxon-name-part>
            <tp:taxon-name-part taxon-name-part-type="species">saltator</tp:taxon-name-part>
          </tp:taxon-name><tp:taxon-authority>Krombein</tp:taxon-authority><xref ref-type="fig" rid="F4">Figs 11</xref><xref ref-type="fig" rid="F4">, 15</xref><tp:nomenclature-citation-list><tp:nomenclature-citation><tp:taxon-name>
                <tp:taxon-name-part taxon-name-part-type="genus">Mahinda</tp:taxon-name-part> <tp:taxon-name-part taxon-name-part-type="species">saltator</tp:taxon-name-part></tp:taxon-name><comment><xref ref-type="bibr" rid="B2">Krombein 1983</xref>a: 29. Holotype female; Sri Lanka: Sabaragamuwa Prov., Kegalla Dist., Kitulgala, Bandarakele Jungle (<named-content xmlns:xlink="http://www.w3.org/1999/xlink" content-type="dwc:institutional_code" xlink:type="simple">USNM</named-content>).</comment></tp:nomenclature-citation></tp:nomenclature-citation-list></tp:nomenclature><tp:treatment-sec sec-type="Diagnosis"><title>Diagnosis.</title><p>The finely shagreened metasomal terga are most distinctive feature of this species. The dark mesosomal coloration and flagellomere I 3× or more as long as broad most closely resembles those of <italic><tp:taxon-name><tp:taxon-name-part taxon-name-part-type="genus">Mahinda</tp:taxon-name-part> <tp:taxon-name-part taxon-name-part-type="species">borneensis</tp:taxon-name-part></tp:taxon-name></italic>. Additional diagnostic features include the midocellus 1.3 midocellar diameters from the nearest eye margin, malar space less than 3 midocellus diameters long, thorax with metallic highlights, and face ventrally converging below ocular margins in front view.</p></tp:treatment-sec><tp:treatment-sec sec-type="Female description"><title>Female description.</title><p>Body length 4.0–4.5 mm. Head: face (Figs <xref ref-type="fig" rid="F4">11</xref>); scapal basin finely, densely transversely ridged, zone of ridging separated from midocellus by punctate band more than 1 midocellar diameter wide; malar space 2.8 midocellar diameters; subantennal distance 0.9 midocellar diameter long; least interocular distance 0.3× as broad as facial length between midocellus and clypeal apex; eyes convergent above; <!--PageBreak-->midocellar to ocular margin distance 1.3 midocellar diameter; hindocellus 0.3–0.4 diameters from ocular margin; vertex least interocular distance 0.7× ocular width in dorsal view (Fig. <xref ref-type="fig" rid="F4">15</xref>); flagellomere I 2.8× as long as broad; flagellomere II 0.9× as long as broad; flagellomere III 0.7× as long as broad; flagellomere XI 1.5× as long as broad; vertex with dense, contiguous punctures. Mesosoma: dorsum with dense, contiguous punctures, transversely striatiform on pronotum and metanotum, longitudinally striatiform on scutum and scutellum; mesopleural punctures separated by 0.2–0.5 puncture diameters; metanotum 0.6× as long as broad, with small apicomedial angle on either side of midline; propodeum laterally polished, impunctate, posterior surface transversely ridged without medial longitudinal ridge. Metasoma: densely, finely shagreened. Color: head, mesosoma and metasoma black, dorsum of head and mesosoma with faint metallic green to coppery tints; scape red dorsally, brown ventrally; pedicel and flagellomere I yellow, with brown ventroapically; flagellomeres II-III pale brown dorsally, dark brown ventrally; remaining flagellomeres dark brown; coxae yellow, with dark brown patch on anterior surface; femora yellow dorsally, dark brown ventrally; tibiae reddish brown becoming paler basally; tarsi red.</p></tp:treatment-sec><tp:treatment-sec sec-type="Distribution"><title>Distribution.</title><p>This species is only known from the type series of 26 males and 8 females.</p></tp:treatment-sec><tp:treatment-sec><!--Section generated to contain objects referenced in tp:taxon-treatment.--><fig id="F4" position="float" orientation="portrait"><label>Figures 9–16.</label><caption><p>
          <italic><tp:taxon-name><tp:taxon-name-part taxon-name-part-type="genus">Mahinda</tp:taxon-name-part></tp:taxon-name></italic>. <bold>9–11, 13</bold> Front view of face <bold>12, 14–16</bold> Dorsal view of head.</p></caption><graphic xmlns:xlink="http://www.w3.org/1999/xlink" xlink:href="zookeys-551-145-g004.jpg" position="float" orientation="portrait" xlink:type="simple" id="oo_72584.jpg"/></fig></tp:treatment-sec><ref-list><ref id="B2"><mixed-citation xmlns:xlink="http://www.w3.org/1999/xlink" xlink:type="simple">
          <person-group><name name-style="western"><surname>Krombein</surname><given-names>KV</given-names></name></person-group> (<year>1983</year>) <article-title>Biosystematic studies, XI: A monograph of the <tp:taxon-name><tp:taxon-name-part taxon-name-part-type="subfamily">Amiseginae</tp:taxon-name-part></tp:taxon-name> and <tp:taxon-name><tp:taxon-name-part taxon-name-part-type="subfamily">Loboscelidiinae</tp:taxon-name-part></tp:taxon-name>.</article-title> <source>Smithsonian Contributions in Zoology</source> <issue>376</issue>: <fpage>1</fpage>–<lpage>79</lpage>. doi: <ext-link xlink:type="simple" ext-link-type="doi" xlink:href="10.5479/si.00810282.376">10.5479/si.00810282.376</ext-link></mixed-citation></ref></ref-list></tp:taxon-treatment>
