# Supplementary material for: New species of the genus Mahinda Krombein, 1983 (Hymenoptera, Chrysididae, Amiseginae)
Source: Zookeys. 2016 Jan 11;(551):145–54. doi: 10.3897/zookeys.551.6168 (PMC4741294; doi:10.3897/zookeys.551.6168)
Supplement: XML Treatment for Mahinda sulawesiensis [file zookeys.551.6168-treatment5.xml]

<!DOCTYPE tp:taxon-treatment
  PUBLIC "-//TaxonX//DTD Taxonomic Treatment Publishing DTD v0 20100105//EN" "tax-treatment-NSO.dtd">
<tp:taxon-treatment xmlns:tp="http://www.plazi.org/taxpub"><tp:treatment-meta><kwd-group><label>Taxon classification</label><kwd><named-content content-type="kingdom">Animalia</named-content></kwd><kwd><named-content content-type="order">Hymenoptera</named-content></kwd><kwd><named-content content-type="family">Chrysididae</named-content></kwd></kwd-group><mixed-citation publication-type="journal"><person-group><name><surname>Kimsey</surname><given-names>Lynn S.</given-names></name><name><surname>Mita</surname><given-names>Toshiharu</given-names></name><name><surname>Pham</surname><given-names>Hong Thai</given-names></name></person-group><article-title>New species of the genus <italic><tp:taxon-name><tp:taxon-name-part taxon-name-part-type="genus">Mahinda</tp:taxon-name-part></tp:taxon-name></italic> Krombein, 1983 (<tp:taxon-name><tp:taxon-name-part taxon-name-part-type="order">Hymenoptera</tp:taxon-name-part></tp:taxon-name>, <tp:taxon-name><tp:taxon-name-part taxon-name-part-type="family">Chrysididae</tp:taxon-name-part></tp:taxon-name>, <tp:taxon-name><tp:taxon-name-part taxon-name-part-type="subfamily">Amiseginae</tp:taxon-name-part></tp:taxon-name>)</article-title><source>Zookeys</source><day>11</day><month>1</month><year>2016</year><volume>2016</volume><issue>551</issue><fpage>145</fpage><lpage>154</lpage><pub-id pub-id-type="doi">10.3897/zookeys.551.6168</pub-id></mixed-citation></tp:treatment-meta><tp:nomenclature><tp:taxon-name>
            <tp:taxon-name-part taxon-name-part-type="genus">Mahinda</tp:taxon-name-part>
            <tp:taxon-name-part taxon-name-part-type="species">sulawesiensis</tp:taxon-name-part>
            <object-id xmlns:xlink="http://www.w3.org/1999/xlink" content-type="zoobank" xlink:type="simple">http://zoobank.org/7642030F-F7AC-4A06-9E77-432B58353AF1</object-id>
          </tp:taxon-name><tp:taxon-authority>Kimsey, Mita &amp; Pham</tp:taxon-authority><tp:taxon-status xmlns:xlink="http://www.w3.org/1999/xlink" xlink:type="simple">sp. n.</tp:taxon-status><xref ref-type="fig" rid="F3">Figs 7</xref><xref ref-type="fig" rid="F3">, 8</xref><xref ref-type="fig" rid="F4">, 13</xref><xref ref-type="fig" rid="F4">, 16</xref><!--PageBreak--></tp:nomenclature><tp:treatment-sec sec-type="Diagnosis"><title>Diagnosis.</title><p>This species most closely resembles <italic><tp:taxon-name><tp:taxon-name-part taxon-name-part-type="genus">Mahinda</tp:taxon-name-part> <tp:taxon-name-part taxon-name-part-type="species">borneensis</tp:taxon-name-part></tp:taxon-name></italic> based on the highly polished metasomal terga and flagellar proportions. <italic><tp:taxon-name><tp:taxon-name-part taxon-name-part-type="genus">Mahinda</tp:taxon-name-part> <tp:taxon-name-part taxon-name-part-type="species">sulawesiensis</tp:taxon-name-part></tp:taxon-name></italic> can be distinguished from <italic><tp:taxon-name><tp:taxon-name-part taxon-name-part-type="genus">Mahinda</tp:taxon-name-part> <tp:taxon-name-part taxon-name-part-type="species">borneensis</tp:taxon-name-part></tp:taxon-name></italic> by the red mesosoma, shorter malar space and broader distance between the hindocellus to the nearest eye margin.</p></tp:treatment-sec><tp:treatment-sec sec-type="Female description"><title>Female description.</title><p>Body length 5 mm. Head: face (Fig. <xref ref-type="fig" rid="F4">13</xref>); scapal basin finely, densely transversely ridged, zone of ridging separated from midocellus by punctate band by about 1 midocellar diameter wide; malar space 2.8 midocellar diameters long; subantennal distance 0.6 midocellar diameter long; least interocular distance 0.5× as broad as facial length between midocellus and clypeal apex; midocellar to ocular margin distance 2.5 midocellar diameters in front view; hindocellus 1.4 diameters from ocular margin in dorsal view; vertex least interocular distance equal to ocular width in dorsal view (Fig. <xref ref-type="fig" rid="F4">16</xref>), punctures coarse, contiguous, striatiform; flagellomere I 3.2× as long as broad; flagellomere II 0.8× as long as broad; flagellomere III 0.7× as long as broad; flagellomere XI 0.6× as long as broad. Mesosoma: dorsum with fine, dense longitudinal scratches among and across punctures; mesopleural punctures large, contiguous; metanotum subtriangular, 0.8× as broad as long, posteromedially bidentate; propodeum laterally with dense longitudinal cross-ridges, posterior surface without medial longitudinal ridge, with medial and sublateral transverse ridging, lateral tooth conical. Metasoma: polished and impunctate. Color (Figs <xref ref-type="fig" rid="F3">7</xref>, <xref ref-type="fig" rid="F3">8</xref>): head black, mesosoma <!--PageBreak-->red, metasoma black, without metallic highlights; antenna with scape, pedicel, flagellomeres I and part of II and III whitish, rest of flagellum dark brown; legs pale brown with darker medial spot on femora; tarsi brownish.</p></tp:treatment-sec><tp:treatment-sec sec-type="Male"><title>Male.</title><p>Unknown.</p></tp:treatment-sec><tp:treatment-sec sec-type="type material"><title>Type material.</title><p>Holotype female: Indonesia: Sulawesi, Utara, G. Mogogenipa, 1000 m, VI/1985, A. D. Austin (<abbrev xmlns:xlink="http://www.w3.org/1999/xlink" content-type="institution" xlink:title="The Natural History Museum, London, England Max Barclay" xlink:type="simple">BMNH</abbrev>).</p></tp:treatment-sec><tp:treatment-sec sec-type="Etymology"><title>Etymology.</title><p>The name is derived from the island of collection.</p><!--PageBreak--></tp:treatment-sec><tp:treatment-sec><!--Section generated to contain objects referenced in tp:taxon-treatment.--><fig id="F3" position="float" orientation="portrait"><label>Figures 3–8.</label><caption><p>
          <italic><tp:taxon-name><tp:taxon-name-part taxon-name-part-type="genus">Mahinda</tp:taxon-name-part></tp:taxon-name></italic> habitus. <bold>3, 5, 7</bold> Lateral view <bold>4, 6, 8</bold> Dorsal view.</p></caption><graphic xmlns:xlink="http://www.w3.org/1999/xlink" xlink:href="zookeys-551-145-g003.jpg" position="float" orientation="portrait" xlink:type="simple" id="oo_72583.jpg"/></fig><fig id="F4" position="float" orientation="portrait"><label>Figures 9–16.</label><caption><p>
          <italic><tp:taxon-name><tp:taxon-name-part taxon-name-part-type="genus">Mahinda</tp:taxon-name-part></tp:taxon-name></italic>. <bold>9–11, 13</bold> Front view of face <bold>12, 14–16</bold> Dorsal view of head.</p></caption><graphic xmlns:xlink="http://www.w3.org/1999/xlink" xlink:href="zookeys-551-145-g004.jpg" position="float" orientation="portrait" xlink:type="simple" id="oo_72584.jpg"/></fig></tp:treatment-sec></tp:taxon-treatment>
